# Supplementary material for: GABA induced by sleep deprivation promotes the proliferation and migration of colon tumors through miR-223-3p endogenous pathway and exosome pathway
Source: J Exp Clin Cancer Res. 2023 Dec 18;42:344. doi: 10.1186/s13046-023-02921-9 (PMC10726571; doi:10.1186/s13046-023-02921-9)
Supplement: Supplementary file 12 — Additional file 12: Table S1. Results of miRNAs sequencing. [file 13046_2023_2921_MOESM12_ESM.xlsx]

## Sheet: Sheet1
Table S1 Results of miRNAs sequencing
miRNA	precursor	log2FoldChange	pvalue	Regulate
miR-1306-5p	hsa-miR-1306	2.34227	0.000568443	up
miR-150-5p	hsa-miR-150	1.09993	7.13e-09	up
miR-122-5p	hsa-miR-122	1.06075	1.62e-10	up
miR-223-3p	hsa-miR-223	1.03557	4.63e-13	up
miR-142-3p	hsa-miR-142	0.983383	8.42e-36	up
miR-342-3p	hsa-miR-342	0.969517	2.05e-06	up
miR-142-5p	hsa-miR-142	0.908309	6.16e-07	up
miR-126-3p	hsa-miR-126	0.866623	1.01e-16	up
miR-126-5p	hsa-miR-126	0.803861	2.75e-05	up
miR-432-5p	hsa-miR-432	0.742292	0.000787868	up
miR-486-5p	hsa-miR-486-2	0.711374	6.08e-11	up
miR-486-5p	hsa-miR-486-1	0.706949	1.76e-10	up
miR-26b-5p	hsa-miR-26b	0.68436	4.31e-10	up
miR-144-5p	hsa-miR-144	0.68127	0.000270358	up
miR-143-3p	hsa-miR-143	0.676158	5.79e-06	up
miR-199a-3p	hsa-miR-199a-2	0.675872	3.4e-07	up
miR-199b-3p	hsa-miR-199a-2	0.675872	3.4e-07	up
miR-199a-3p	hsa-miR-199a-1	0.672268	4.47e-07	up
miR-199b-3p	hsa-miR-199a-1	0.672268	4.47e-07	up
miR-199a-3p	hsa-miR-199b	0.672268	4.47e-07	up
miR-199b-3p	hsa-miR-199b	0.672268	4.47e-07	up
miR-30e-5p	hsa-miR-30e	0.642511	0.000486526	up
miR-101-3p	hsa-miR-101-1	0.613559	5.09e-05	up
miR-451a	hsa-miR-451a	0.608456	0.00046273	up
miR-101-3p	hsa-miR-101-2	0.58701	6.22e-05	up
miR-155-5p	hsa-miR-155	-0.515534	0.0015107	down
miR-182-5p	hsa-miR-182	-0.567714	0.000581691	down
miR-221-3p	hsa-miR-221	-0.60069	0.00163274	down
miR-29a-3p	hsa-miR-29a	-0.619582	0.000264071	down
miR-7-5p	hsa-miR-7-3	-0.667552	2.38e-09	down
miR-7-5p	hsa-miR-7-2	-0.666495	2.44e-09	down
miR-7-5p	hsa-miR-7-1	-0.658339	3.42e-09	down
miR-10a-5p	hsa-miR-10a	-0.726948	7.06e-20	down
miR-200a-3p	hsa-miR-200a	-0.726896	0.000710881	down
miR-200c-3p	hsa-miR-200c	-0.760974	1.85e-07	down
miR-183-5p	hsa-miR-183	-0.757072	0.00184454	down
miR-9-5p	hsa-miR-9-1	-0.786976	2.26e-07	down
miR-9-5p	hsa-miR-9-2	-0.786976	2.26e-07	down
miR-9-5p	hsa-miR-9-3	-0.786976	2.26e-07	down
miR-31-5p	hsa-miR-31	-0.852598	8.1e-07	down
miR-146a-5p	hsa-miR-146a	-0.878721	7.52e-07	down
miR-100-5p	hsa-miR-100	-0.932685	1.41e-06	down
miR-34a-5p	hsa-miR-34a	-0.962788	0.00200713	down
miR-378a-3p	hsa-miR-378a	-1.30507	1.83e-07	down
