# Supplementary material for: GABA induced by sleep deprivation promotes the proliferation and migration of colon tumors through miR-223-3p endogenous pathway and exosome pathway
Source: J Exp Clin Cancer Res. 2023 Dec 18;42:344. doi: 10.1186/s13046-023-02921-9 (PMC10726571; doi:10.1186/s13046-023-02921-9)
Supplement: Supplementary file 13 — Additional file 13: Table S2. The drugs used in this study. [file 13046_2023_2921_MOESM13_ESM.xlsx]

## Sheet: Sheet1
Table S2 The drugs used in this study
Drugs	Manufacturers	Effect
Cycloheximide	MCE,USA	Inhibitior of protein synthesis
MG132	MCE,USA	Inhibitior of proteasome
PMA	MCE,USA	Inducing factors for differentiation of THP1 cells
GW4869	MCE,USA	Inhibitor of exosome secretion
SB-203580	Selleck,USA	p38-MAPK inhibitor
SCH-772984	Selleck,USA	ERK-MAPK inhibitor
Lxekizumab	MCE,USA	Inhibitor of IL-17
DMSO	Sigma-Aldrich,USA	Aprotic solvent
Puromycin	Sigma-Aldrich,USA	-
γ-Aminobutyric acid	MCE,USA	-
Human IL17A	MCE,USA	-
