# Supplementary material for: GABA induced by sleep deprivation promotes the proliferation and migration of colon tumors through miR-223-3p endogenous pathway and exosome pathway
Source: J Exp Clin Cancer Res. 2023 Dec 18;42:344. doi: 10.1186/s13046-023-02921-9 (PMC10726571; doi:10.1186/s13046-023-02921-9)
Supplement: Supplementary file 14 — Additional file 14: Table S3. Primers of genes in this research for qRT‐PCR. [file 13046_2023_2921_MOESM14_ESM.xlsx]

## Sheet: Sheet1
Table S3 Primers of genes in this research for qRT‐PCR
Primer set	Primers	Sequence (5’-3’)
GAPDH	Forward	GGGGAGCCAAAAGGGTCATCATCT
	Reverse	GACGCCTGCTTCACCACCTTCTTG
CD206	Forward	TCAGATATGCCAGGGCGAAAG
	Reverse	GGACATTTGGGTTCGGGAGT
CD163	Forward	GGAGTTGCCCTTTCTACCCC
	Reverse	TTGGGACTGGTTTCCTGAGC
CD86	Forward	CCTTCCTGCTCTCTGGTGC
	Reverse	AGCTCACTCAGGCTTTGGTT
Arginase1	Forward	GTGGAAACTTGCATGGACAAC
	Reverse	AATCCTGGCACATCGGGAATC
CD68	Forward	GGAAATGCCACGGTTCATCCA
	Reverse	TGGGGTTCAGTACAGAGATGC
humanGM-CSF	Forward	CCCTCCAACCCCGGAAACT
	Reverse	AGCAGTCAAAGGGGATGACA
humanIFN-gamma	Forward	TCTGCATCGTTTTGGGTTCTCTTG
	Reverse	ATTTTTCTGTCACTCTCCTCTTTC
humanIL17	Forward	ATTGGTGTCACTGCTACT
	Reverse	TTATGGATGTTCAGGTTG
HumanIL-6	Forward	AGCCCTGAGAAAGGAGACA
	Reverse	CCAAAAGACCAGTGATGAT
HumanTNF-α	Forward	TAGCCCATGTTGTAGCAAACC
	Reverse	GCTCTTGATGGCAGAGAGGA
humanVEGF	Forward	CACCAAGGCCAGCACATAGG
	Reverse	TTAGACAGCAGCGGGCACCA
hmanPDGFB	Forward	TTTATCATGGGCCTCGGGGA
	Reverse	CGGGTCATGTTCAGGTCCAA
CBLB	Forward	AACAAGATAAACCACTCCCA
	Reverse	CAAGCTGATTAGTCCCAAAC
FBXW7	Forward	TACATCTGTCCAGCCACCT
	Reverse	AGTGCCAACTCTTTAGGGAG
SIAH1	Forward	GACGGGAAAGGCTACTCCAC
	Reverse	CAGTCTGACGGCTCATTTCTTT
GABARAP	Forward	GCAGGCGTCGAAGAGTACG
	Reverse	CGGACTGCGATTGCAGAAGA
GABBR2	Forward	GCCACACTCCACAACCCTAC
	Reverse	ACTCTGGCGGAAAGTAATCTCAA
U6	Forward	AGCACATATACTAAAATTGGAACGAT
	RT	GTCGTATCGACTGCAGGGTCCGAGGTATTCGCAGTCGATACGACAAAATATG
miR-1306-5p	Forward	GGCCACCTCCCCTGCAAA
	RT	GTCGTATCGACTGCAGGGTCCGAGGTATTCGCAGTCGATACGACTGGACG
miR-150-5p	Forward	GGCTCTCCCAACCCTTGT
	RT	GTCGTATCGACTGCAGGGTCCGAGGTATTCGCAGTCGATACGACACTGGT
miR-122-5p	Forward	TGGCTGGAGTGTGACAATGG
	RT	GTCGTATCGACTGCAGGGTCCGAGGTATTCGCAGTCGATACGACCAAACA
miR-223-3p	Forward	CGGGCTGTCAGTTTGTCAAAT
	RT	GTCGTATCGACTGCAGGGTCCGAGGTATTCGCAGTCGATACGACTGGGGT
miR-142-3p	Forward	TGGGCTGTAGTGTTTCCTACTT
	RT	GTCGTATCGACTGCAGGGTCCGAGGTATTCGCAGTCGATACGACTCCATA
miR-342-3p	Forward	GGGTCTCACACAGAAATCGC
	RT	GTCGTATCGACTGCAGGGTCCGAGGTATTCGCAGTCGATACGACACGGGT
miR-126-3p	Forward	CGGGCTCGTACCGTGAGTA
	RT	GTCGTATCGACTGCAGGGTCCGAGGTATTCGCAGTCGATACGACCGCATTAT
miR-142-5p	Forward	ACGGGCCATAAAGTAGAAAGC
	RT	GTCGTATCGACTGCAGGGTCCGAGGTATTCGCAGTCGATACGACAGTAGT
miR-126-5p	Forward	AGCGGGCCATTATTACTTTTGG
	RT	GTCGTATCGACTGCAGGGTCCGAGGTATTCGCAGTCGATACGACCGCGTA
Commom	RT	AGTGCAGGGTCCGAGGTATT
#1	Forward	CCTATGGGACAAGAGGAT
	Reverse	TGTGTGACCAAAATGAAA
#1: The primers sequences for miR-223-3p in Figure S6G.
These primers sequences had been validated in the NCBI database.
