# Supplementary material for: GABA induced by sleep deprivation promotes the proliferation and migration of colon tumors through miR-223-3p endogenous pathway and exosome pathway
Source: J Exp Clin Cancer Res. 2023 Dec 18;42:344. doi: 10.1186/s13046-023-02921-9 (PMC10726571; doi:10.1186/s13046-023-02921-9)
Supplement: Supplementary file 15 — Additional file 15: Table S4. details of primary antibodies applied in this study. [file 13046_2023_2921_MOESM15_ESM.xlsx]

## Sheet: Sheet1
Table S4 details of primary antibodies applied in this study
Gene Specificity	Manufacture	Catalogue number	Dilution rate			specificity
			WB	IHC	IF
GAPDH	Proteintech	10494-1-AP	1:2000	-	-	Rabbit
GAD1	Proteintech	10408-1-AP	1:1000	-	-	Rabbit
VGAT	Proteintech	14471-1-AP	1:1000	-	-	Rabbit
GAT1	Proteintech	28488-1-AP	1:500	-	-	Rabbit
E-cadherin	Proteintech	60335-1-Ig	1:1000	1:2000	1:100	Mouse
N-cadherin	Proteintech	22018-1-AP	1:1000	1:2000	1:100	Rabbit
Vimentin	Proteintech	10366-1-AP	1:1000	-	1:100	Rabbit
Cyclin E	Proteintech	11554-1-AP	1:1000	1:1000	-	Rabbit
Cyclin D1	Proteintech	60186-1-Ig	1:1000	-	-	Mouse
cMYC	Proteintech	10828-1-AP	1:1000	-	-	Rabbit
CD206	Proteintech	60143-1-Ig	1:1000	-	1:100	Mouse
CD163	Proteintech	16646-1-AP	1:1000	-	1:100	Rabbit
CD86	ABclonal	A1199	1:1000	-	1:100	Rabbit
Arginase1	Proteintech	16001-1-AP	1:1000	-	-	Rabbit
F4/80	CST	70076	-	-	1:100	Rabbit
JAK1	Proteintech	66466-1-Ig	1:1000	-	-	Mouse
Stat3	Proteintech	10253-2-AP	1:1000	-	-	Rabbit
IL-17	Proteintech	66148-1-Ig	1:1000	-	-	Mouse
CBLB	Proteintech	66353-1-Ig	1:1000	1:200	1:100	Mouse
FBXW7	Proteintech	28424-1-AP	1:1000	-	-	Rabbit
SIAH1	Proteintech	13886-1-AP	1:500	-	-	Rabbit
GABBR2	Abcam	ab75838	1:1000	-	-	Rabbit
TSG101	Proteintech	28283-1-AP	1:2000	-	-	Rabbit
CD9	Proteintech	20597-1-AP	1:1000	-	-	Rabbit
Calnexin	Proteintech	10427-2-AP	1:5000	-	-	Rabbit
p38	Proteintech	66234-1-Ig	1:1000	-	-	Mouse
p-p38	Proteintech	28796-1-AP	1:1000	-	-	Rabbit
ERK1/2	Proteintech	11257-1-AP	1:1000	-	-	Rabbit
p-ERK1/2	Proteintech	28733-1-AP	1:500	-	-	Rabbit
