# Supplementary material for: GABA induced by sleep deprivation promotes the proliferation and migration of colon tumors through miR-223-3p endogenous pathway and exosome pathway
Source: J Exp Clin Cancer Res. 2023 Dec 18;42:344. doi: 10.1186/s13046-023-02921-9 (PMC10726571; doi:10.1186/s13046-023-02921-9)
Supplement: Supplementary file 16 — Additional file 16: Table S5. Sequence information used in this study. [file 13046_2023_2921_MOESM16_ESM.xlsx]

## Sheet: Sheet1
Table S5 Sequence information used in this study
Gene	Sequence
miR-223-3p	mimics-Sense:UGUCAGUUUGUCAAAUACCCCA
	mimics-Antiense:UGGGGUAUUUGACAAACUGACA
mimic-NC	Sense:UCACAACCUCCUAGAAAGAGUAGA
	Antiense:UCUACUCUUUCUAGGAGGUUGUGA
miR-223-3p-inhibitor	UGGGGUAUUUGACAAACUGACA
Inhibitor-NC	UCUACUCUUUCUAGGAGGUUGUGA
CBLB shRNA	CCTGATGGGAGGAGTTATA
cMYC shRNA	ATGTCAAGAGGCGAACACA
